# Supplementary material for: Dirichlet latent modelling enables effective learning and sampling of the functional protein design space
Source: Nat Commun. 2024 Oct 29;15:9309. doi: 10.1038/s41467-024-53622-6 (PMC11519351; doi:10.1038/s41467-024-53622-6)
Supplement: Supplementary file 4 — Supplementary Data 1 [file 41467_2024_53622_MOESM4_ESM.xlsx]

## Sheet: Table of Contents
Tab	Description
Model comparison	Protein level comparison between TDVAE and DeepSequence on the mutation effect prediction task.
Mutagenesis summary performance	Summary correlation performances for each protein for TDVAE and DeepSequence.
Mutagenesis raw data	Raw performance data for each protein for TDVAE and DeepSequence.

## Sheet: Model comparison
Dataset	Best overall algorithm	Best algorithm averaged over 5 runs
BG_STRSQ-Abate2015	TDVAE_50_128_256	TDVAE_50_128_256
BLAT_ECOLI-Ostermeier2014	TDVAE_50_128_4	DeepSequence
BLAT_ECOLI-Palzkill2012	TDVAE_50_128_4	TDVAE_50_128_4
BLAT_ECOLI-Ranganathan2015	TDVAE_50_128_4	DeepSequence
BLAT_ECOLI-Tenaillon2013	TDVAE_50_128_4	TDVAE_50_128_4
BRCA1_E3-Fields2015	TDVAE_50_128_4	TDVAE_50_128_4
BRCA1_Y2H-Fields2015	TDVAE_50_128_4	TDVAE_50_128_4
DLG4_RAT-Ranganathan2012	TDVAE_50_128_256	TDVAE_50_128_256
GAL4_YEAST-Shendure2015	TDVAE_50_128_256	TDVAE_50_128_256
GFP-Sarkisyan2016	TDVAE_50_128_256	DeepSequence
HSP82_YEAST-Bolon2016	DeepSequence	DeepSequence
KKA2_KLEPN-Mikkelsen2014	TDVAE_50_128_256	TDVAE_50_128_256
MTH3-Tawfik2015	TDVAE_50_128_4	TDVAE_50_128_4
PABP_YEAST-Fields2013	TDVAE_50_128_256	TDVAE_50_128_256
POLG-Sun2014	TDVAE_50_128_256	DeepSequence
RL401-Bolon2013	DeepSequence	TDVAE_50_128_256
RL401-Bolon2014	TDVAE_50_128_4	DeepSequence
UBE4B-Klevit2013	TDVAE_50_128_4	TDVAE_50_128_4
YAP1_HUMAN-Fields2012	TDVAE_50_128_256	TDVAE_50_128_256

## Sheet: Mutagenesis summary performance
Model	Dataset	Best rho	Mean rho	Best model	Most robust model	Difference from the best	Difference from the mean
DeepSequence	BG_STRSQ-Abate2015	0.62428	0.616984	TDVAE_50_128_256	TDVAE_50_128_256	-0.03204	-0.026264
TDVAE_50_128_256	BG_STRSQ-Abate2015	0.65632	0.643248	TDVAE_50_128_256	TDVAE_50_128_256	0	0
TDVAE_50_128_4	BG_STRSQ-Abate2015	0.6385	0.630806	TDVAE_50_128_256	TDVAE_50_128_256	-0.01782	-0.012442
DeepSequence	BLAT_ECOLI-Ostermeier2014	0.71188	0.7076	TDVAE_50_128_4	DeepSequence	-0.01135	0
TDVAE_50_128_256	BLAT_ECOLI-Ostermeier2014	0.71247	0.692592	TDVAE_50_128_4	DeepSequence	-0.01076	-0.015008
TDVAE_50_128_4	BLAT_ECOLI-Ostermeier2014	0.72323	0.705462	TDVAE_50_128_4	DeepSequence	0	-0.002138
DeepSequence	BLAT_ECOLI-Palzkill2012	0.50998	0.507204	TDVAE_50_128_4	TDVAE_50_128_4	-0.01846	-0.00737
TDVAE_50_128_256	BLAT_ECOLI-Palzkill2012	0.52367	0.508724	TDVAE_50_128_4	TDVAE_50_128_4	-0.00477	-0.00585
TDVAE_50_128_4	BLAT_ECOLI-Palzkill2012	0.52844	0.514574	TDVAE_50_128_4	TDVAE_50_128_4	0	0
DeepSequence	BLAT_ECOLI-Ranganathan2015	0.71793	0.706066	TDVAE_50_128_4	DeepSequence	-0.00248	0
TDVAE_50_128_256	BLAT_ECOLI-Ranganathan2015	0.71459	0.690876	TDVAE_50_128_4	DeepSequence	-0.00582	-0.01519
TDVAE_50_128_4	BLAT_ECOLI-Ranganathan2015	0.72041	0.704872	TDVAE_50_128_4	DeepSequence	0	-0.001194
DeepSequence	BLAT_ECOLI-Tenaillon2013	0.70659	0.686504	TDVAE_50_128_4	TDVAE_50_128_4	-0.01659	-0.018034
TDVAE_50_128_256	BLAT_ECOLI-Tenaillon2013	0.71324	0.702604	TDVAE_50_128_4	TDVAE_50_128_4	-0.00994	-0.001934
TDVAE_50_128_4	BLAT_ECOLI-Tenaillon2013	0.72318	0.704538	TDVAE_50_128_4	TDVAE_50_128_4	0	0
DeepSequence	BRCA1_E3-Fields2015	0.48545	0.47715	TDVAE_50_128_4	TDVAE_50_128_4	-0.03287	-0.03595
TDVAE_50_128_256	BRCA1_E3-Fields2015	0.43655	0.42683	TDVAE_50_128_4	TDVAE_50_128_4	-0.08177	-0.08627
TDVAE_50_128_4	BRCA1_E3-Fields2015	0.51832	0.5131	TDVAE_50_128_4	TDVAE_50_128_4	0	0
DeepSequence	BRCA1_Y2H-Fields2015	0.25272	0.238574	TDVAE_50_128_4	TDVAE_50_128_4	-0.00134	-0.007708
TDVAE_50_128_256	BRCA1_Y2H-Fields2015	0.24201	0.19966	TDVAE_50_128_4	TDVAE_50_128_4	-0.01205	-0.046622
TDVAE_50_128_4	BRCA1_Y2H-Fields2015	0.25406	0.246282	TDVAE_50_128_4	TDVAE_50_128_4	0	0
DeepSequence	DLG4_RAT-Ranganathan2012	0.55357	0.543082	TDVAE_50_128_256	TDVAE_50_128_256	-0.05119	-0.050006
TDVAE_50_128_256	DLG4_RAT-Ranganathan2012	0.60476	0.593088	TDVAE_50_128_256	TDVAE_50_128_256	0	0
TDVAE_50_128_4	DLG4_RAT-Ranganathan2012	0.52582	0.506942	TDVAE_50_128_256	TDVAE_50_128_256	-0.07894	-0.086146
DeepSequence	GAL4_YEAST-Shendure2015	0.62084	0.60927	TDVAE_50_128_256	TDVAE_50_128_256	-0.03625	-0.033574
TDVAE_50_128_256	GAL4_YEAST-Shendure2015	0.65709	0.642844	TDVAE_50_128_256	TDVAE_50_128_256	0	0
TDVAE_50_128_4	GAL4_YEAST-Shendure2015	0.41452	0.41123	TDVAE_50_128_256	TDVAE_50_128_256	-0.24257	-0.231614
DeepSequence	GFP-Sarkisyan2016	0.61415	0.611222	TDVAE_50_128_256	DeepSequence	-0.01274	0
TDVAE_50_128_256	GFP-Sarkisyan2016	0.62689	0.598292	TDVAE_50_128_256	DeepSequence	0	-0.01293
TDVAE_50_128_4	GFP-Sarkisyan2016	0.623842	0.599832	TDVAE_50_128_256	DeepSequence	-0.00304752	-0.0113898
DeepSequence	HSP82_YEAST-Bolon2016	0.53637	0.530612	DeepSequence	DeepSequence	0	0
TDVAE_50_128_256	HSP82_YEAST-Bolon2016	0.52835	0.52291	DeepSequence	DeepSequence	-0.00802	-0.007702
TDVAE_50_128_4	HSP82_YEAST-Bolon2016	0.51992	0.511712	DeepSequence	DeepSequence	-0.01645	-0.0189
DeepSequence	KKA2_KLEPN-Mikkelsen2014	0.59774	0.585144	TDVAE_50_128_256	TDVAE_50_128_256	-0.0268	-0.032254
TDVAE_50_128_256	KKA2_KLEPN-Mikkelsen2014	0.62454	0.617398	TDVAE_50_128_256	TDVAE_50_128_256	0	0
TDVAE_50_128_4	KKA2_KLEPN-Mikkelsen2014	0.61253	0.606476	TDVAE_50_128_256	TDVAE_50_128_256	-0.01201	-0.010922
DeepSequence	MTH3-Tawfik2015	0.68118	0.671456	TDVAE_50_128_4	TDVAE_50_128_4	-0.039	-0.034736
TDVAE_50_128_256	MTH3-Tawfik2015	0.70853	0.704692	TDVAE_50_128_4	TDVAE_50_128_4	-0.01165	-0.0015
TDVAE_50_128_4	MTH3-Tawfik2015	0.72018	0.706192	TDVAE_50_128_4	TDVAE_50_128_4	0	0
DeepSequence	PABP_YEAST-Fields2013	0.6627	0.657044	TDVAE_50_128_256	TDVAE_50_128_256	-0.01509	-0.015076
TDVAE_50_128_256	PABP_YEAST-Fields2013	0.67779	0.67212	TDVAE_50_128_256	TDVAE_50_128_256	0	0
TDVAE_50_128_4	PABP_YEAST-Fields2013	0.49694	0.490142	TDVAE_50_128_256	TDVAE_50_128_256	-0.18085	-0.181978
DeepSequence	POLG-Sun2014	0.61653	0.61222	TDVAE_50_128_256	DeepSequence	-0.05631	0
TDVAE_50_128_256	POLG-Sun2014	0.67284	0.560216	TDVAE_50_128_256	DeepSequence	0	-0.052004
TDVAE_50_128_4	POLG-Sun2014	0.48899	0.475996	TDVAE_50_128_256	DeepSequence	-0.18385	-0.136224
DeepSequence	RL401-Bolon2013	0.43449	0.401372	DeepSequence	TDVAE_50_128_256	0	-0.007982
TDVAE_50_128_256	RL401-Bolon2013	0.42769	0.409354	DeepSequence	TDVAE_50_128_256	-0.0068	0
TDVAE_50_128_4	RL401-Bolon2013	0.41388	0.390158	DeepSequence	TDVAE_50_128_256	-0.02061	-0.019196
DeepSequence	RL401-Bolon2014	0.42772	0.41579	TDVAE_50_128_4	DeepSequence	-0.04373	0
TDVAE_50_128_256	RL401-Bolon2014	0.39435	0.372144	TDVAE_50_128_4	DeepSequence	-0.0771	-0.043646
TDVAE_50_128_4	RL401-Bolon2014	0.47145	0.402372	TDVAE_50_128_4	DeepSequence	0	-0.013418
DeepSequence	UBE4B-Klevit2013	0.41185	0.409532	TDVAE_50_128_4	TDVAE_50_128_4	-0.01403	-0.00534
TDVAE_50_128_256	UBE4B-Klevit2013	0.39523	0.388112	TDVAE_50_128_4	TDVAE_50_128_4	-0.03065	-0.02676
TDVAE_50_128_4	UBE4B-Klevit2013	0.42588	0.414872	TDVAE_50_128_4	TDVAE_50_128_4	0	0
DeepSequence	YAP1_HUMAN-Fields2012	0.6278	0.625214	TDVAE_50_128_256	TDVAE_50_128_256	-0.000892258	-0.000232634
TDVAE_50_128_256	YAP1_HUMAN-Fields2012	0.628692	0.625447	TDVAE_50_128_256	TDVAE_50_128_256	0	0
TDVAE_50_128_4	YAP1_HUMAN-Fields2012	0.5929	0.586572	TDVAE_50_128_256	TDVAE_50_128_256	-0.0357923	-0.0388746

## Sheet: Mutagenesis raw data
		Seed/Protein	RL401		DLG4_RAT	BRCA1_HUMAN		BG_STRSQ	BLAT_ECOLX				GAL4_YEAST	GFP_AEQVI	HSP82_YEAST	KKA2_KLEPN	MTH3_HAESTABILIZED	POLG_HCVJF	UBE4B_MOUSE	YAP1_HUMAN	PABP_YEAST
			Bolon2013-selection_coefficient	Bolon2014-react_rel	Ranganathan2012-CRIPT	Fields2015-e3	Fields2015-y2h	Abate2015-enrichment	Ostermeier2014-linear	Palzkill2012-ddG_stat	Ranganathan2015-2500	Tenaillon2013-singles-MIC_score	Shendure2015-SEL_C_40h	Sarkisyan2016	Bolon2016-selection_coefficient	Mikkelsen2014-Kan18_avg	Tawfik2015-Wrel_G17_filtered	Sun2014-fitness	Klevit2013-nscor_log2_ratio	Fields2012-singles-linear	Fields2013-linear
DeeSequence	Validation	0	0.369753	0.42011	0.553569	0.475252	0.237767	0.612106	0.70145	0.506093	0.704441	0.70659	0.620843	0.614017	0.536024	0.580237	0.664078	0.614083	0.408889	0.627798	0.658308
		1	0.385196	0.389212	0.527927	0.485454	0.228285	0.621929	0.711878	0.509976	0.717926	0.682305	0.604476	0.614149	0.532491	0.583598	0.673784	0.607783	0.411849	0.627425	0.659581
		2	0.420517	0.423435	0.547181	0.4789	0.252717	0.624282	0.710133	0.507943	0.702453	0.684171	0.595366	0.611036	0.520747	0.597737	0.674655	0.61438	0.407054	0.625047	0.653604
		3	0.434495	0.427718	0.541013	0.480848	0.235567	0.610706	0.708372	0.509063	0.706508	0.679813	0.606793	0.604828	0.527435	0.577477	0.663582	0.616532	0.408473	0.619091	0.662703
		4	0.396897	0.418474	0.545724	0.465302	0.238521	0.615886	0.706172	0.502946	0.698997	0.67965	0.61887	0.612075	0.536373	0.586657	0.68118	0.608331	0.411403	0.626702	0.651031
		Average	0.401371	0.41579	0.543083	0.477151	0.238571	0.616982	0.707601	0.507204	0.706065	0.686506	0.60927	0.611221	0.530614	0.585141	0.671456	0.612222	0.409534	0.625212	0.657046
		Maximum	0.434495	0.427718	0.553569	0.485454	0.252717	0.624282	0.711878	0.509976	0.717926	0.70659	0.620843	0.614149	0.536373	0.597737	0.68118	0.616532	0.411849	0.627798	0.662703
	Train	0	0.386008	0.420742	0.5524	0.473182	0.236013	0.613658	0.694178	0.50168	0.695739	0.700261	0.62377	0.609247	0.535842	0.587369	0.665778	0.613838	0.408776	0.627862	0.655049
		1	0.37585	0.399385	0.528145	0.4891	0.235023	0.624285	0.713495	0.509968	0.717886	0.686407	0.598852	0.613523	0.532148	0.593367	0.668637	0.608021	0.412204	0.627978	0.655387
		2	0.418984	0.411043	0.546433	0.477138	0.252093	0.617137	0.711674	0.509055	0.705616	0.682209	0.599016	0.619155	0.524222	0.591171	0.674159	0.615106	0.409542	0.624506	0.658829
		3	0.428232	0.422914	0.538756	0.474626	0.231765	0.617139	0.709983	0.511062	0.709187	0.682262	0.610849	0.606099	0.528232	0.577487	0.664252	0.616752	0.409145	0.61901	0.653204
		4	0.40085	0.421517	0.545544	0.464563	0.240983	0.618922	0.704344	0.502754	0.697663	0.678521	0.62049	0.612969	0.533772	0.582839	0.681515	0.604305	0.410373	0.626017	0.663565
		Average	0.401985	0.41512	0.542255	0.475722	0.239175	0.618228	0.706735	0.506904	0.705218	0.685932	0.610596	0.612199	0.530843	0.586447	0.670868	0.611604	0.410008	0.625075	0.657207
		Maximum	0.428232	0.422914	0.5524	0.4891	0.252093	0.624285	0.713495	0.511062	0.717886	0.700261	0.62377	0.619155	0.535842	0.593367	0.681515	0.616752	0.412204	0.627978	0.663565
TCN Dirichlet model (latent 50; hidden 128; 200k training steps; batch size 4)	Validation	0	0.384281	0.383955	0.525821	0.514225	0.250572	0.637126	0.700555	0.512898	0.697559	0.6925	0.408477	0.565735	0.519922	0.611399	0.720184	0.472475	0.40301	0.587008	0.487974
		1	0.413885	0.471452	0.505276	0.510431	0.254062	0.626238	0.723232	0.528441	0.720413	0.723179	0.413226	0.623842	0.514893	0.608622	0.70109	0.488988	0.420563	0.586357	0.496943
		2	0.377141	0.38778	0.506927	0.518321	0.2403	0.62091	0.68639	0.509288	0.687534	0.684117	0.41443	0.616268	0.51915	0.612531	0.703144	0.448977	0.425877	0.584988	0.488194
		3	0.365783	0.371438	0.477212	0.510638	0.238847	0.638498	0.718406	0.517646	0.717921	0.711922	0.414525	0.599401	0.499635	0.604287	0.706429	0.484879	0.4151	0.581596	0.494295
		4	0.40971	0.397233	0.519473	0.511889	0.247626	0.631251	0.69873	0.504593	0.700941	0.710968	0.405488	0.593914	0.504972	0.595543	0.700124	0.484659	0.409814	0.592899	0.483308
		Average	0.39016	0.402372	0.506942	0.513101	0.246281	0.630805	0.705462	0.514573	0.704874	0.704537	0.411229	0.599832	0.511714	0.606476	0.706194	0.475995	0.414873	0.58657	0.490143
		Maximum	0.413885	0.471452	0.525821	0.518321	0.254062	0.638498	0.723232	0.528441	0.720413	0.723179	0.414525	0.623842	0.519922	0.612531	0.720184	0.488988	0.425877	0.592899	0.496943
	Train	0	0.352664	0.354105	0.533968	0.521791	0.250678	0.634452	0.677145	0.49828	0.674079	0.682464	0.412097	0.609558	0.505958	0.615125	0.718148	0.470253	0.406326	0.59082	0.484229
		1	0.374937	0.366603	0.529742	0.511396	0.236828	0.630299	0.717358	0.523564	0.716542	0.718686	0.411082	0.639757	0.522226	0.596845	0.69779	0.491896	0.423847	0.591657	0.488356
		2	0.387129	0.404079	0.526383	0.51429	0.254733	0.630566	0.685692	0.511305	0.688405	0.687503	0.411344	0.615339	0.511763	0.611954	0.707985	0.470859	0.405323	0.595865	0.495545
		3	0.348912	0.348594	0.509956	0.511135	0.241556	0.637993	0.722004	0.521582	0.720109	0.714245	0.412906	0.615732	0.501273	0.60539	0.701019	0.475661	0.41711	0.589331	0.494405
		4	0.396087	0.375582	0.522391	0.511305	0.248794	0.63116	0.686906	0.497805	0.688903	0.702557	0.414415	0.598407	0.501714	0.61006	0.700518	0.453787	0.410043	0.590932	0.488328
		Average	0.371946	0.369792	0.524488	0.513984	0.246518	0.632894	0.697821	0.510507	0.697608	0.701091	0.412369	0.615759	0.508587	0.607875	0.705092	0.472491	0.41253	0.591721	0.490173
		Maximum	0.396087	0.404079	0.533968	0.521791	0.254733	0.637993	0.722004	0.523564	0.720109	0.718686	0.414415	0.639757	0.522226	0.615125	0.718148	0.491896	0.423847	0.595865	0.495545
TCN Dirichlet model (latent 50; hidden 128; 200k training steps; batch size 256)	Validation	0	0.394875	0.357238	0.591542	0.430194	0.170714	0.636606	0.692596	0.519133	0.690544	0.71324	0.645504	0.575932	0.52287	0.613048	0.708531	0.672845	0.391979	0.62472	0.677789
		1	0.413425	0.375893	0.604759	0.405074	0.191299	0.656323	0.71247	0.500876	0.667529	0.703696	0.657091	0.589422	0.528263	0.612809	0.706484	0.395546	0.392739	0.627416	0.674706
		2	0.389145	0.355314	0.593962	0.426282	0.242011	0.650678	0.692667	0.49304	0.689954	0.711616	0.643404	0.626893	0.519553	0.618945	0.702204	0.669958	0.395232	0.618811	0.675493
		3	0.421629	0.394345	0.5846	0.436063	0.18855	0.638855	0.667392	0.523674	0.714591	0.687053	0.635181	0.586528	0.528354	0.624537	0.706273	0.650537	0.384788	0.627594	0.660041
		4	0.427694	0.377934	0.590576	0.436552	0.205734	0.633771	0.697835	0.506898	0.691771	0.69741	0.633049	0.612693	0.515515	0.61764	0.69998	0.412188	0.375822	0.628692	0.672573
		Average	0.409354	0.372145	0.593088	0.426833	0.199662	0.643247	0.692592	0.508724	0.690878	0.702603	0.642846	0.598294	0.522911	0.617396	0.704694	0.560215	0.388112	0.625447	0.67212
		Maximum	0.427694	0.394345	0.604759	0.436552	0.242011	0.656323	0.71247	0.523674	0.714591	0.71324	0.657091	0.626893	0.528354	0.624537	0.708531	0.672845	0.395232	0.628692	0.677789
	Train	0	0.383404	0.36397	0.589709	0.42318	0.185881	0.639013	0.609957	0.430373	0.613645	0.628467	0.636032	0.60339	0.522608	0.579133	0.677409	0.387224	0.325395	0.618805	0.681759
		1	0.382367	0.362367	0.595788	0.37465	0.172165	0.606253	0.643458	0.492757	0.636032	0.671072	0.656023	0.599043	0.519053	0.583672	0.665061	0.37502	0.344788	0.622339	0.659931
		2	0.394028	0.376076	0.584045	0.402034	0.231347	0.645012	0.618482	0.439137	0.613501	0.667777	0.633484	0.619131	0.509867	0.58441	0.672968	0.415813	0.358881	0.617749	0.678495
		3	0.398081	0.40552	0.573392	0.42451	0.172636	0.645664	0.647829	0.481325	0.648822	0.647435	0.621011	0.629937	0.493052	0.583639	0.687275	0.416206	0.371982	0.626978	0.673242
		4	0.404575	0.379457	0.578812	0.407836	0.206564	0.583796	0.649172	0.474619	0.647835	0.647816	0.62187	0.610476	0.51766	0.58915	0.672442	0.385767	0.343124	0.622926	0.670981
		Average	0.392491	0.377478	0.584349	0.406442	0.193719	0.623947	0.63378	0.463642	0.631967	0.652513	0.633684	0.612395	0.512448	0.584001	0.675031	0.396006	0.348834	0.62176	0.672882
		Maximum	0.404575	0.40552	0.595788	0.42451	0.231347	0.645664	0.649172	0.492757	0.648822	0.671072	0.656023	0.629937	0.522608	0.58915	0.687275	0.416206	0.371982	0.626978	0.681759
