# Supplementary material for: Dirichlet latent modelling enables effective learning and sampling of the functional protein design space
Source: Nat Commun. 2024 Oct 29;15:9309. doi: 10.1038/s41467-024-53622-6 (PMC11519351; doi:10.1038/s41467-024-53622-6)
Supplement: Supplementary file 5 — Supplementary Data 2 [file 41467_2024_53622_MOESM5_ESM.xlsx]

## Sheet: Table of Contents
Tab	Description
Hyperparameters setting	Description of hyperameters settings used in the study.
TDVAE vs TGVAE	Comparison for 9 scenarios between TCN-based VAEs with Dirichlet (TDVAE) and Gaussian TGVAE) latent space.
YAP1	Each tab contains the results for the mutation effects prediction task for each of the protein in the benchmark set.
DLG4
BRCA1-e3
BRCA1-y2h
BLAT-Ostermeier2014
BLAT-Palzkill2012
BLAT-Ranganathan2015
BLAT-Tenaillon2013

## Sheet: Hyperparameters setting
DeepSequence	Codename	Description
Scenario 1	eve-setup-1	Convolved input, no sparsity in the decoder.
Scenario 2	eve-setup-2	Convolved input, sparsity in the decoder (num tiles:2; logit sparsity: 0.5).
Scenario 3	eve-setup-3	Same as Scenario 2 but trained only for 40K steps.
TCN Gaussian	Codename	Description
Scenario 1	tcn-gaussian-setup-1	Trained for 40K steps.
Scenario 2	tcn-gaussian-setup-2	Trained for 200K steps.
Scenario 3	tcn-gaussian-setup-3	Same as Scenario 2 but batch size 8
Scenario 4	tcn-gaussian-setup-4	Latent size 16.
Scenario 5	tcn-gaussian-setup-5	Hidden size 64.
Scenario 6	tcn-gaussian-setup-6	Kernel size 8.
Scenario 7	tcn-gaussian-setup-7	Number of stacked TCNs 3.
Scenario 8	tcn-gaussian-setup-8	Latent size 128.
Scenario 9	tcn-gaussian-setup-9	Kernel size 32.
TCN Gaussian (Bayesian)	JSON file	Important features
Scenario 1	tcn-gaussian-bayesian-setup-1	Trained for 40K steps.
Scenario 2	tcn-gaussian-bayesian-setup-2	Trained for 200K steps.
Scenario 3	tcn-gaussian-bayesian-setup-3	Same as Scenario 2 but batch size 8
Scenario 4	tcn-gaussian-bayesian-setup-4	Latent size 16.
Scenario 5	tcn-gaussian-bayesian-setup-5	Hidden size 64.
Scenario 6	tcn-gaussian-bayesian-setup-6	Kernel size 8.
Scenario 7	tcn-gaussian-bayesian-setup-7	Number of stacked TCNs 3.
Scenario 8	tcn-gaussian-bayesian-setup-8	Latent size 128.
Scenario 9	tcn-gaussian-bayesian-setup-9	Kernel size 32.
TCN Dirichlet	JSON file	Important features
Scenario 1	tcn-gaussian-dirichlet-setup-1	Trained for 40K steps.
Scenario 2	tcn-gaussian-dirichlet-setup-2	Trained for 200K steps.
Scenario 3	tcn-gaussian-dirichlet-setup-3	Same as Scenario 2 but batch size 8
Scenario 4	tcn-gaussian-dirichlet-setup-4	Latent size 16.
Scenario 5	tcn-gaussian-dirichlet-setup-5	Hidden size 64.
Scenario 6	tcn-gaussian-dirichlet-setup-6	Kernel size 8.
Scenario 7	tcn-gaussian-dirichlet-setup-7	Number of stacked TCNs 3.
Scenario 8	tcn-gaussian-dirichlet-setup-8	Latent size 128.
Scenario 9	tcn-gaussian-dirichlet-setup-9	Kernel size 32.
TCN Dirichlet (Bayesian)	JSON file	Important features
Scenario 1	tcn-dirichlet-bayesian-setup-1	Trained for 200K steps (so similar to Scenario 2 above)

## Sheet: Summary TDVAE VS TGVAE
Average performance comparison across all scenarios						Best performance comparison across all scenarios
dataset	avg_diff	max_diff	top_diff			dataset	avg_diff	max_diff	top_diff	tdvae_wins
BRCA1-y2h	-0.0049	0.0487	0.0299			BLAT-Ostermeier2014	0.0043	0.0278	0.0019	5
DLG4	-0.0009	0.0145	-0.0037			BLAT-Palzkill2012	0.0074	0.0221	0.004	7
BLAT-Ranganathan2015	0.0002	0.0269	-0.005			BLAT-Ranganathan2015	0.0017	0.0179	0.0067	4
BLAT-Ostermeier2014	0.0018	0.0283	-0.0067			BLAT-Tenaillon2013	0.0132	0.0264	0.006	7
BLAT-Palzkill2012	0.0072	0.0236	0.0009			BRCA1-e3	0.0134	0.089	0.0642	7
BRCA1-e3	0.0114	0.093	0.0804			BRCA1-y2h	-0.0094	0.0415	0.01	3
BLAT-Tenaillon2013	0.0139	0.0204	0.0183			DLG4	-0.0007	0.0323	0.0021	5
YAP1	0.031	0.0705	0.016			YAP1	0.0172	0.0579	0.0155	7
* differences are always computed as correlation(dirichlet) - correlation(gaussian)

## Sheet: TDVAE vs TGVAE
		YAP1			DLG4			BRCA1-e3			BRCA1-y2h			BLAT-Ostermeier2014			BLAT-Palzkill2012			BLAT-Ranganathan2015			BLAT-Tenaillon2013
		Gaussian	Dirichlet	diff	Gaussian	Dirichlet	diff	Gaussian	Dirichlet	diff	Gaussian	Dirichlet	diff	Gaussian	Dirichlet	diff	Gaussian	Dirichlet	diff	Gaussian	Dirichlet	diff	Gaussian	Dirichlet	diff
average result	Scenario 1	0.587365	0.585213	-0.00215283	0.582183	0.570577	-0.0116056	0.433344	0.526312	0.0929689	0.202249	0.250973	0.0487244	0.718146	0.713864	-0.00428238	0.510461	0.520579	0.0101176	0.715393	0.711187	-0.00420578	0.691852	0.71223	0.0203777
	Scenario 2	0.560223	0.63069	0.0704664	0.580613	0.595156	0.014543	0.420963	0.414431	-0.00653182	0.212383	0.196764	-0.0156186	0.710581	0.708799	-0.00178228	0.510968	0.516273	0.00530556	0.707744	0.706391	-0.00135336	0.694096	0.708192	0.014096
	Scenario 3	0.591176	0.58418	-0.00699575	0.56816	0.555307	-0.0128529	0.445938	0.519111	0.0731731	0.210124	0.252794	0.0426701	0.691062	0.691934	0.000871345	0.482942	0.496043	0.0131012	0.689444	0.690217	0.000773401	0.675663	0.689886	0.0142229
	Scenario 4	0.596937	0.619918	0.022981	0.581861	0.586372	0.0045102	0.411859	0.419996	0.00813698	0.210212	0.206079	-0.00413273	0.679348	0.707613	0.0282644	0.500378	0.519342	0.018964	0.67632	0.703243	0.0269228	0.685129	0.696673	0.0115443
	Scenario 5	0.567951	0.633074	0.0651225	0.545499	0.557085	0.0115863	0.445526	0.438588	-0.00693807	0.222879	0.221735	-0.00114372	0.720571	0.705802	-0.0147695	0.522063	0.519325	-0.00273773	0.716162	0.703602	-0.0125609	0.695201	0.692023	-0.00317875
	Scenario 6	0.588402	0.632871	0.0444683	0.581826	0.574221	-0.00760521	0.425786	0.426716	0.000930152	0.207696	0.195071	-0.0126251	0.685893	0.696237	0.0103434	0.493594	0.517222	0.0236284	0.678398	0.686486	0.00808752	0.686567	0.705761	0.0191942
	Scenario 7	0.604794	0.626722	0.0219272	0.601222	0.597568	-0.00365461	0.402413	0.385884	-0.0165284	0.212173	0.172119	-0.0400537	0.706044	0.710185	0.00414092	0.514194	0.522967	0.00877318	0.702687	0.704666	0.00197937	0.699213	0.717539	0.0183269
	Scenario 8	0.572136	0.6299	0.0577643	0.570759	0.579775	0.00901556	0.421291	0.401467	-0.0198238	0.220214	0.182754	-0.0374602	0.707197	0.697887	-0.00931026	0.519928	0.515521	-0.00440703	0.709666	0.691543	-0.0181236	0.692556	0.703537	0.0109817
	Scenario 9	0.617077	0.62259	0.00551214	0.584716	0.572276	-0.0124392	0.424342	0.401786	-0.0225561	0.213092	0.18893	-0.0241629	0.677142	0.680164	0.00302161	0.503491	0.495923	-0.00756731	0.675948	0.676209	0.00026103	0.688183	0.708124	0.0199407
				0.0310103			-0.000944717			0.0114257			-0.00486692			0.00183304			0.007242			0.000197828			0.0139451
		YAP1			DLG4			BRCA1-e3			BRCA1-y2h			BLAT-Ostermeier2014			BLAT-Palzkill2012			BLAT-Ranganathan2015			BLAT-Tenaillon2013
		Gaussian	Dirichlet	diff	Gaussian	Dirichlet	diff	Gaussian	Dirichlet	diff	Gaussian	Dirichlet	diff	Gaussian	Dirichlet	diff	Gaussian	Dirichlet	diff	Gaussian	Dirichlet	diff	Gaussian	Dirichlet	diff
top result	Scenario 1	0.594114	0.586152	-0.00796231	0.585293	0.588429	0.00313611	0.443092	0.532115	0.0890237	0.214348	0.255822	0.0414748	0.722726	0.730616	0.00789042	0.518817	0.523873	0.00505563	0.720237	0.73104	0.0108036	0.696321	0.722679	0.0263577
	Scenario 2	0.591022	0.636874	0.0458523	0.586641	0.618894	0.0322531	0.430179	0.433136	0.00295695	0.229804	0.225937	-0.00386684	0.714619	0.724352	0.00973329	0.514956	0.526571	0.011615	0.713817	0.716755	0.00293722	0.699516	0.709789	0.0102736
	Scenario 3	0.621149	0.585634	-0.0355145	0.581214	0.569577	-0.0116367	0.467899	0.521568	0.0536688	0.239308	0.25634	0.0170319	0.720472	0.712275	-0.00819646	0.507214	0.506215	-0.000999494	0.720773	0.710557	-0.0102162	0.69003	0.709803	0.0197736
	Scenario 4	0.626335	0.640165	0.0138301	0.589244	0.596477	0.00723245	0.447386	0.449102	0.00171556	0.233364	0.211988	-0.0213762	0.690588	0.718399	0.0278108	0.516073	0.531431	0.0153574	0.691577	0.709437	0.0178598	0.708496	0.70745	-0.00104521
	Scenario 5	0.586697	0.644644	0.0579468	0.571417	0.563192	-0.00822474	0.454665	0.458492	0.00382644	0.246324	0.252498	0.00617368	0.726356	0.717202	-0.00915468	0.527411	0.528119	0.000707454	0.72282	0.716541	-0.00627867	0.704544	0.695228	-0.00931622
	Scenario 6	0.595495	0.64279	0.0472951	0.592439	0.5949	0.00246063	0.435559	0.43758	0.00202028	0.234259	0.226594	-0.00766467	0.706573	0.702354	-0.00421914	0.497725	0.519791	0.0220664	0.696658	0.695011	-0.00164738	0.691319	0.709711	0.0183918
	Scenario 7	0.621021	0.636055	0.0150341	0.61675	0.6032	-0.0135499	0.408884	0.419617	0.0107328	0.238996	0.181916	-0.0570809	0.728668	0.728481	-0.000187418	0.520517	0.531187	0.0106697	0.724292	0.718331	-0.00596072	0.717171	0.723147	0.00597519
	Scenario 8	0.625184	0.634438	0.00925393	0.581657	0.58965	0.00799316	0.425918	0.418314	-0.0076033	0.237831	0.203423	-0.0344079	0.712652	0.716256	0.00360473	0.523457	0.529448	0.0059911	0.718244	0.713159	-0.00508547	0.697814	0.722769	0.0249542
	Scenario 9	0.629135	0.638216	0.00908093	0.608665	0.582522	-0.0261428	0.443599	0.408238	-0.0353612	0.221762	0.197052	-0.0247101	0.688512	0.699797	0.011285	0.511839	0.507991	-0.00384755	0.685973	0.699199	0.0132265	0.697944	0.721433	0.0234889
				0.0172018			-0.000719862			0.0134422			-0.00938069			0.00428517			0.00740172			0.00173763			0.0132059

## Sheet: YAP1
	DeepSequence				TCN Gaussian										TCN Gaussian (Bayesian)										TCN Dirichlet
	Scenario 1	Scenario 2	Scenario 3		Scenario 1	Scenario 2	Scenario 3	Scenario 4	Scenario 5	Scenario 6	Scenario 7	Scenario 8	Scenario 9		Scenario 1	Scenario 2	Scenario 3	Scenario 4	Scenario 5	Scenario 6	Scenario 7	Scenario 8	Scenario 9		Scenario 1	Scenario 2	Scenario 3	Scenario 4	Scenario 5	Scenario 6	Scenario 7	Scenario 8	Scenario 9
Best training	0.629192	0.626533	0.647868		0.556755	0.549243	0.551408	0.516822	0.55929	0.525089	0.477508	0.525387	0.513521		0.577011	0.501773	0.553394	0.522002	0.565508	0.534286	0.526766	0.580633	0.543612		0.587353	0.625952	0.585992	0.580362	0.620487	0.610423	0.622358	0.636813	0.582175
	0.622994	0.63361	0.637916		0.56315	0.530883	0.589022	0.512903	0.55532	0.52017	0.523572	0.546127	0.496612		0.584681	0.566169	0.549805	0.551188	0.541463	0.582821	0.437615	0.582719	0.550458		0.58291	0.635478	0.580408	0.613096	0.637211	0.637578	0.616467	0.630473	0.61091
	0.624448	0.636287	0.63384		0.57275	0.550022	0.582578	0.553879	0.566187	0.554706	0.505136	0.556024	0.501073		0.565309	0.557383	0.512731	0.564002	0.565387	0.53317	0.499039	0.553019	0.579991		0.582159	0.596161	0.59187	0.564158	0.646952	0.648009	0.625399	0.627022	0.570835
Avg	0.625545	0.632143	0.639875		0.564218	0.543383	0.574336	0.527868	0.560265	0.533322	0.502072	0.542512	0.503735		0.575667	0.541775	0.538643	0.545731	0.557453	0.550092	0.487807	0.572124	0.55802		0.584141	0.619197	0.58609	0.585872	0.634883	0.632003	0.621408	0.631436	0.587973
Max	0.629192	0.636287	0.647868		0.57275	0.550022	0.589022	0.553879	0.566187	0.554706	0.523572	0.556024	0.513521		0.584681	0.566169	0.553394	0.564002	0.565508	0.582821	0.526766	0.582719	0.579991		0.587353	0.635478	0.59187	0.613096	0.646952	0.648009	0.625399	0.636813	0.61091
Best validation	0.629372	0.626627	0.647868		0.594114	0.591022	0.565098	0.587584	0.56463	0.585592	0.584475	0.546159	0.618524		0.575518	0.505235	0.519284	0.495297	0.571838	0.542563	0.425891	0.58941	0.54691		0.585945	0.625638	0.582543	0.610991	0.62262	0.614086	0.627057	0.634438	0.624697
	0.623966	0.633706	0.637916		0.583949	0.539697	0.621149	0.57689	0.552527	0.58412	0.608887	0.545065	0.603574		0.58374	0.556692	0.534576	0.557814	0.544489	0.561031	0.476854	0.575309	0.54981		0.586152	0.636874	0.584363	0.608596	0.631957	0.64279	0.617053	0.623644	0.638216
	0.624396	0.635605	0.632588		0.584033	0.549952	0.587281	0.626335	0.586697	0.595495	0.621021	0.625184	0.629135		0.562897	0.571487	0.539002	0.579482	0.568992	0.518495	0.515365	0.568315	0.584968		0.583541	0.629557	0.585634	0.640165	0.644644	0.641736	0.636055	0.631619	0.604856
Avg	0.625912	0.631979	0.639457		0.587365	0.560223	0.591176	0.596937	0.567951	0.588402	0.604794	0.572136	0.617077		0.574051	0.544471	0.530954	0.544198	0.561773	0.540696	0.472703	0.577678	0.560563		0.585213	0.63069	0.58418	0.619918	0.633074	0.632871	0.626722	0.6299	0.62259
Max	0.629372	0.635605	0.647868		0.594114	0.591022	0.621149	0.626335	0.586697	0.595495	0.621021	0.625184	0.629135		0.58374	0.571487	0.539002	0.579482	0.571838	0.561031	0.515365	0.58941	0.584968		0.586152	0.636874	0.585634	0.640165	0.644644	0.64279	0.636055	0.634438	0.638216
				avg diff (pos is good)	-0.00215283	0.0704664	-0.00699575	0.022981	0.0651225	0.0444683	0.0219272	0.0577643	0.00551214
				max diff (pos is good)	-0.00796231	0.0458523	-0.0355145	0.0138301	0.0579468	0.0472951	0.0150341	0.00925393	0.00908093

## Sheet: DLG4
	DeepSequence				TCN Gaussian										TCN Gaussian (Bayesian)										TCN Dirichlet
	Scenario 1	Scenario 2	Scenario 3		Scenario 1	Scenario 2	Scenario 3	Scenario 4	Scenario 5	Scenario 6	Scenario 7	Scenario 8	Scenario 9		Scenario 1	Scenario 2	Scenario 3	Scenario 4	Scenario 5	Scenario 6	Scenario 7	Scenario 8	Scenario 9		Scenario 1	Scenario 2	Scenario 3	Scenario 4	Scenario 5	Scenario 6	Scenario 7	Scenario 8	Scenario 9
Best training	0.550343	0.554198	0.581168		0.576383	0.601252	0.543277	0.588113	0.532725	0.54359	0.57018	0.588599	0.548739		0.535092	0.502865	0.510488	0.549498	0.51945	0.503941	0.229508	0.449877	0.511682		0.588429	0.551631	0.567882	0.569374	0.55666	0.521295	0.594079	0.565528	0.537272
	0.536031	0.548895	0.557882		0.583402	0.532162	0.584025	0.544103	0.556022	0.565923	0.586088	0.581604	0.516023		0.560291	0.506099	0.512225	0.559045	0.521248	0.518394	0.3625	0.450879	0.490556		0.567006	0.596207	0.563111	0.564974	0.558146	0.565764	0.573781	0.5786	0.531347
	0.546878	0.547601	0.561821		0.571372	0.549251	0.568289	0.565355	0.545385	0.564001	0.574044	0.567452	0.53242		0.553797	0.5094	0.530783	0.584239	0.510313	0.506881	0.464502	0.455159	0.535654		0.561163	0.597688	0.575105	0.567143	0.547985	0.577581	0.575611	0.555197	0.550095
Avg	0.544417	0.550231	0.566957		0.577052	0.560889	0.565197	0.565857	0.544711	0.557838	0.576771	0.579218	0.532394		0.549727	0.506121	0.517832	0.56426	0.517004	0.509739	0.35217	0.451972	0.51263		0.572199	0.581842	0.568699	0.567164	0.554263	0.55488	0.581157	0.566442	0.539571
Max	0.550343	0.554198	0.581168		0.583402	0.601252	0.584025	0.588113	0.556022	0.565923	0.586088	0.588599	0.548739		0.560291	0.5094	0.530783	0.584239	0.521248	0.518394	0.464502	0.455159	0.535654		0.588429	0.597688	0.575105	0.569374	0.558146	0.577581	0.594079	0.5786	0.550095
Best validation	0.548433	0.555638	0.581168		0.578309	0.586641	0.54515	0.583003	0.531603	0.563522	0.586716	0.581657	0.608665		0.535092	0.499644	0.505754	0.547452	0.518823	0.498237	0.449765	0.44226	0.501873		0.588429	0.561173	0.545996	0.573696	0.563192	0.53959	0.6032	0.568929	0.555582
	0.531966	0.546556	0.557882		0.585293	0.577418	0.578117	0.573337	0.571417	0.592439	0.600201	0.566006	0.575302		0.560291	0.511819	0.521453	0.567076	0.51829	0.515656	0.377797	0.450075	0.471405		0.567006	0.618894	0.550349	0.588942	0.561594	0.588174	0.59451	0.58965	0.582522
	0.547947	0.550109	0.560543		0.582947	0.57778	0.581214	0.589244	0.533475	0.589518	0.61675	0.564615	0.570179		0.553797	0.505432	0.535297	0.58379	0.518364	0.508386	0.443318	0.451749	0.53627		0.556297	0.605402	0.569577	0.596477	0.546469	0.5949	0.594993	0.580746	0.578725
Avg	0.542782	0.550768	0.566531		0.582183	0.580613	0.56816	0.581861	0.545499	0.581826	0.601222	0.570759	0.584716		0.549727	0.505631	0.520835	0.566106	0.518492	0.507426	0.423627	0.448028	0.503183		0.570577	0.595156	0.555307	0.586372	0.557085	0.574221	0.597568	0.579775	0.572276
Max	0.548433	0.555638	0.581168		0.585293	0.586641	0.581214	0.589244	0.571417	0.592439	0.61675	0.581657	0.608665		0.560291	0.511819	0.535297	0.58379	0.518823	0.515656	0.449765	0.451749	0.53627		0.588429	0.618894	0.569577	0.596477	0.563192	0.5949	0.6032	0.58965	0.582522
				avg diff (pos is good)	-0.0116056	0.014543	-0.0128529	0.0045102	0.0115863	-0.00760521	-0.00365461	0.00901556	-0.0124392
				max diff (pos is good)	0.00313611	0.0322531	-0.0116367	0.00723245	-0.00822474	0.00246063	-0.0135499	0.00799316	-0.0261428

## Sheet: BRCA1-e3
	DeepSequence				TCN Gaussian										TCN Gaussian (Bayesian)										TCN Dirichlet
	Scenario 1	Scenario 2	Scenario 3		Scenario 1	Scenario 2	Scenario 3	Scenario 4	Scenario 5	Scenario 6	Scenario 7	Scenario 8	Scenario 9		Scenario 1	Scenario 2	Scenario 3	Scenario 4	Scenario 5	Scenario 6	Scenario 7	Scenario 8	Scenario 9		Scenario 1	Scenario 2	Scenario 3	Scenario 4	Scenario 5	Scenario 6	Scenario 7	Scenario 8	Scenario 9
Best training	0.483799	0.47418	0.338718		0.444323	0.435952	0.411257	0.40001	0.447429	0.39966	0.38298	0.424	0.421134		0.453988	0.310594	0.445251	0.442802	0.452912	0.425006	0.45038	0.386933	0.431564		0.530608	0.394196	0.528228	0.415846	0.406131	0.413959	0.356612	0.413018	0.356622
	0.475747	0.458158	0.341815		0.442732	0.419261	0.45421	0.411155	0.437125	0.4563	0.377919	0.420363	0.362846		0.429505	0.38191	0.407295	0.376814	0.434853	0.442021	0.403522	0.396146	0.450112		0.519201	0.407088	0.51524	0.338602	0.373753	0.350695	0.384111	0.375188	0.344927
	0.473431	0.468545	0.377024		0.42003	0.409101	0.421332	0.378581	0.459811	0.401322	0.412512	0.419626	0.395793		0.456048	0.413037	0.428666	0.459659	0.450105	0.452867	0.456604	0.425826	0.444877		0.525201	0.382813	0.52428	0.389772	0.440413	0.423547	0.342809	0.416863	0.373362
Avg	0.477659	0.466961	0.352519		0.435695	0.421438	0.428933	0.396582	0.448122	0.419094	0.391137	0.42133	0.393257		0.446514	0.368514	0.427071	0.426425	0.445957	0.439964	0.436835	0.402968	0.442184		0.525004	0.394699	0.522582	0.381407	0.406766	0.396067	0.361178	0.40169	0.358304
Max	0.483799	0.47418	0.377024		0.444323	0.435952	0.45421	0.411155	0.459811	0.4563	0.412512	0.424	0.421134		0.456048	0.413037	0.445251	0.459659	0.452912	0.452867	0.456604	0.425826	0.450112		0.530608	0.407088	0.528228	0.415846	0.440413	0.423547	0.384111	0.416863	0.373362
Best validation	0.478977	0.474761	0.338718		0.443092	0.425902	0.467899	0.390973	0.439166	0.42317	0.397231	0.425918	0.443599		0.453988	0.303715	0.450217	0.435885	0.450256	0.416225	0.45038	0.405492	0.435138		0.532115	0.426898	0.519232	0.449102	0.428821	0.43758	0.374505	0.418314	0.406782
	0.476972	0.457671	0.341815		0.438892	0.430179	0.448847	0.397217	0.442747	0.435559	0.408884	0.419626	0.415165		0.429505	0.410555	0.409853	0.379308	0.423451	0.449716	0.38362	0.421727	0.444544		0.52163	0.433136	0.521568	0.391199	0.428452	0.411947	0.419617	0.372217	0.390337
	0.479114	0.466486	0.380362		0.418046	0.406808	0.421068	0.447386	0.454665	0.418629	0.401122	0.418329	0.414261		0.456048	0.417865	0.423227	0.471867	0.452735	0.471118	0.446675	0.429977	0.445964		0.525192	0.383259	0.516534	0.419687	0.458492	0.430622	0.363531	0.41387	0.408238
Avg	0.478354	0.466306	0.353632		0.433344	0.420963	0.445938	0.411859	0.445526	0.425786	0.402413	0.421291	0.424342		0.446514	0.377378	0.427766	0.42902	0.442147	0.445686	0.426892	0.419065	0.441882		0.526312	0.414431	0.519111	0.419996	0.438588	0.426716	0.385884	0.401467	0.401786
Max	0.479114	0.474761	0.380362		0.443092	0.430179	0.467899	0.447386	0.454665	0.435559	0.408884	0.425918	0.443599		0.456048	0.417865	0.450217	0.471867	0.452735	0.471118	0.45038	0.429977	0.445964		0.532115	0.433136	0.521568	0.449102	0.458492	0.43758	0.419617	0.418314	0.408238
				avg diff (pos is good)	0.0929689	-0.00653182	0.0731731	0.00813698	-0.00693807	0.000930152	-0.0165284	-0.0198238	-0.0225561
				max diff (pos is good)	0.0890237	0.00295695	0.0536688	0.00171556	0.00382644	0.00202028	0.0107328	-0.0076033	-0.0353612

## Sheet: BRCA1-y2h
	DeepSequence				TCN Gaussian										TCN Gaussian (Bayesian)										TCN Dirichlet
	Scenario 1	Scenario 2	Scenario 3		Scenario 1	Scenario 2	Scenario 3	Scenario 4	Scenario 5	Scenario 6	Scenario 7	Scenario 8	Scenario 9		Scenario 1	Scenario 2	Scenario 3	Scenario 4	Scenario 5	Scenario 6	Scenario 7	Scenario 8	Scenario 9		Scenario 1	Scenario 2	Scenario 3	Scenario 4	Scenario 5	Scenario 6	Scenario 7	Scenario 8	Scenario 9
Best training	0.239232	0.239108	0.149719		0.177034	0.210557	0.202366	0.2441	0.227993	0.215895	0.168575	0.221495	0.256314		0.217929	0.157427	0.222191	0.198849	0.225325	0.183758	0.247134	0.202293	0.186313		0.252656	0.199088	0.250517	0.215519	0.187899	0.202718	0.168243	0.200234	0.17839
	0.241327	0.226436	0.120296		0.196981	0.243221	0.192952	0.212427	0.202499	0.238095	0.203083	0.194739	0.206355		0.215413	0.175462	0.237898	0.21287	0.218526	0.209943	0.198736	0.23002	0.225771		0.252006	0.22436	0.253341	0.153069	0.200999	0.13872	0.159681	0.147417	0.171567
	0.226882	0.234147	0.207685		0.216287	0.218377	0.203823	0.215554	0.282095	0.217198	0.220624	0.24442	0.230108		0.249431	0.203493	0.210459	0.223392	0.232619	0.220005	0.231714	0.215896	0.239547		0.255647	0.140292	0.251509	0.149641	0.250134	0.186576	0.149106	0.202348	0.209476
Avg	0.235813	0.23323	0.159234		0.196767	0.224052	0.199713	0.224027	0.237529	0.223729	0.197427	0.220218	0.230926		0.227591	0.178794	0.223516	0.211704	0.22549	0.204569	0.225862	0.216069	0.217211		0.253436	0.187913	0.251789	0.172743	0.21301	0.176005	0.15901	0.183333	0.186478
Max	0.241327	0.239108	0.207685		0.216287	0.243221	0.203823	0.2441	0.282095	0.238095	0.220624	0.24442	0.256314		0.249431	0.203493	0.237898	0.223392	0.232619	0.220005	0.247134	0.23002	0.239547		0.255647	0.22436	0.253341	0.215519	0.250134	0.202718	0.168243	0.202348	0.209476
Best validation	0.237327	0.237046	0.149719		0.1888	0.216382	0.239308	0.202006	0.222856	0.209569	0.184575	0.221467	0.221762		0.217929	0.13376	0.230772	0.195326	0.223797	0.199097	0.247134	0.207196	0.192676		0.247795	0.221073	0.24823	0.211988	0.190175	0.226594	0.169062	0.199114	0.188059
	0.241552	0.226262	0.120296		0.203598	0.229804	0.19389	0.195266	0.199457	0.179262	0.238996	0.201344	0.210526		0.215413	0.191777	0.239338	0.222547	0.212312	0.207214	0.19594	0.236274	0.226288		0.249302	0.225937	0.25634	0.209466	0.222533	0.191037	0.181916	0.145724	0.181678
	0.236961	0.232335	0.214451		0.214348	0.190962	0.197175	0.233364	0.246324	0.234259	0.212946	0.237831	0.206989		0.249431	0.214834	0.207112	0.223392	0.231166	0.217737	0.230213	0.220566	0.239547		0.255822	0.143282	0.253813	0.196784	0.252498	0.167582	0.165379	0.203423	0.197052
Avg	0.238613	0.231881	0.161489		0.202249	0.212383	0.210124	0.210212	0.222879	0.207696	0.212173	0.220214	0.213092		0.227591	0.180124	0.225741	0.213755	0.222425	0.208016	0.224429	0.221345	0.219504		0.250973	0.196764	0.252794	0.206079	0.221735	0.195071	0.172119	0.182754	0.18893
Max	0.241552	0.237046	0.214451		0.214348	0.229804	0.239308	0.233364	0.246324	0.234259	0.238996	0.237831	0.221762		0.249431	0.214834	0.239338	0.223392	0.231166	0.217737	0.247134	0.236274	0.239547		0.255822	0.225937	0.25634	0.211988	0.252498	0.226594	0.181916	0.203423	0.197052
				avg diff (pos is good)	0.0487244	-0.0156186	0.0426701	-0.00413273	-0.00114372	-0.0126251	-0.0400537	-0.0374602	-0.0241629
				max diff (pos is good)	0.0414748	-0.00386684	0.0170319	-0.0213762	0.00617368	-0.00766467	-0.0570809	-0.0344079	-0.0247101

## Sheet: BLAT-Ostermeier2014
	DeepSequence				TCN Gaussian										TCN Gaussian (Bayesian)										TCN Dirichlet
	Scenario 1	Scenario 2	Scenario 3		Scenario 1	Scenario 2	Scenario 3	Scenario 4	Scenario 5	Scenario 6	Scenario 7	Scenario 8	Scenario 9		Scenario 1	Scenario 2	Scenario 3	Scenario 4	Scenario 5	Scenario 6	Scenario 7	Scenario 8	Scenario 9		Scenario 1	Scenario 2	Scenario 3	Scenario 4	Scenario 5	Scenario 6	Scenario 7	Scenario 8	Scenario 9
Best training	0.71919	0.703618	0.452973		0.674359	0.643919	0.656061	0.600589	0.65769	0.56886	0.583637	0.667719	0.589034												0.704979	0.683364	0.699058	0.654517	0.635667	0.636482	0.665801	0.565405	0.639773
	0.725183	0.702318	0.417434		0.669961	0.620888	0.64187	0.609135	0.652357	0.554456	0.602614	0.62717	0.521554												0.717705	0.616346	0.691214	0.684325	0.643006	0.647673	0.624316	0.577661	0.610139
	0.700073	0.703392	0.408905		0.660124	0.568789	0.65969	0.601062	0.66747	0.603768	0.626397	0.632579	0.573177												0.701377	0.656573	0.673552	0.666391	0.658254	0.625641	0.639676	0.568263	0.636115
Avg	0.714815	0.703109	0.426437		0.668148	0.611198	0.652541	0.603596	0.659173	0.575695	0.604216	0.64249	0.561255		#DIV/0!	#DIV/0!	#DIV/0!	#DIV/0!	#DIV/0!	#DIV/0!	#DIV/0!	#DIV/0!	#DIV/0!	#DIV/0!	0.70802	0.652094	0.687941	0.668411	0.645642	0.636599	0.643264	0.570443	0.628676
Max	0.725183	0.703618	0.452973		0.674359	0.643919	0.65969	0.609135	0.66747	0.603768	0.626397	0.667719	0.589034		0	0	0	0	0	0	0	0	0	0	0.717705	0.683364	0.699058	0.684325	0.658254	0.647673	0.665801	0.577661	0.639773
Best validation	0.711089	0.705977	0.452973		0.712754	0.71128	0.688363	0.68879	0.71778	0.672964	0.688524	0.712652	0.679957												0.704285	0.713023	0.712275	0.705093	0.717202	0.686977	0.728481	0.716256	0.699797
	0.728537	0.718626	0.417434		0.722726	0.714619	0.664353	0.690588	0.726356	0.678144	0.700939	0.701727	0.662958												0.730616	0.689021	0.689076	0.718399	0.702109	0.69938	0.70383	0.677497	0.659718
	0.703081	0.704364	0.408905		0.718959	0.705844	0.720472	0.658666	0.717577	0.706573	0.728668	0.707214	0.688512												0.70669	0.724352	0.67445	0.699345	0.698095	0.702354	0.698243	0.699907	0.680977
Avg	0.714235	0.709656	0.426437		0.718146	0.710581	0.691062	0.679348	0.720571	0.685893	0.706044	0.707197	0.677142		#DIV/0!	#DIV/0!	#DIV/0!	#DIV/0!	#DIV/0!	#DIV/0!	#DIV/0!	#DIV/0!	#DIV/0!	#DIV/0!	0.713864	0.708799	0.691934	0.707613	0.705802	0.696237	0.710185	0.697887	0.680164
Max	0.728537	0.718626	0.452973		0.722726	0.714619	0.720472	0.690588	0.726356	0.706573	0.728668	0.712652	0.688512		0	0	0	0	0	0	0	0	0	0	0.730616	0.724352	0.712275	0.718399	0.717202	0.702354	0.728481	0.716256	0.699797
				avg diff (pos is good)	-0.00428238	-0.00178228	0.000871345	0.0282644	-0.0147695	0.0103434	0.00414092	-0.00931026	0.00302161
				max diff (pos is good)	0.00789042	0.00973329	-0.00819646	0.0278108	-0.00915468	-0.00421914	-0.000187418	0.00360473	0.011285

## Sheet: BLAT-Palzkill2012
	DeepSequence				TCN Gaussian										TCN Gaussian (Bayesian)										TCN Dirichlet
	Scenario 1	Scenario 2	Scenario 3		Scenario 1	Scenario 2	Scenario 3	Scenario 4	Scenario 5	Scenario 6	Scenario 7	Scenario 8	Scenario 9		Scenario 1	Scenario 2	Scenario 3	Scenario 4	Scenario 5	Scenario 6	Scenario 7	Scenario 8	Scenario 9		Scenario 1	Scenario 2	Scenario 3	Scenario 4	Scenario 5	Scenario 6	Scenario 7	Scenario 8	Scenario 9
Best training	0.513704	0.500809	0.353679		0.478845	0.456108	0.465148	0.461424	0.466511	0.41336	0.423662	0.466725	0.449033												0.514982	0.484775	0.496659	0.475704	0.45981	0.443577	0.48906	0.400243	0.447916
	0.530048	0.521677	0.303546		0.472252	0.454646	0.447986	0.442686	0.46193	0.421934	0.419019	0.449958	0.382471												0.516766	0.452489	0.499949	0.502107	0.474398	0.455318	0.454966	0.426165	0.441504
	0.503957	0.526241	0.301912		0.454159	0.419323	0.480541	0.450861	0.475584	0.434411	0.449503	0.442624	0.413744												0.516558	0.469181	0.484618	0.482846	0.480448	0.428868	0.468536	0.420269	0.442337
Avg	0.515903	0.516242	0.319712		0.468419	0.443359	0.464558	0.451657	0.468008	0.423235	0.430728	0.453103	0.415082		#DIV/0!	#DIV/0!	#DIV/0!	#DIV/0!	#DIV/0!	#DIV/0!	#DIV/0!	#DIV/0!	#DIV/0!	#DIV/0!	0.516102	0.468815	0.493742	0.486886	0.471552	0.442588	0.470854	0.415559	0.443919
Max	0.530048	0.526241	0.353679		0.478845	0.456108	0.480541	0.461424	0.475584	0.434411	0.449503	0.466725	0.449033		0	0	0	0	0	0	0	0	0	0	0.516766	0.484775	0.499949	0.502107	0.480448	0.455318	0.48906	0.426165	0.447916
Best validation	0.513704	0.511845	0.353679		0.501316	0.50382	0.484953	0.516073	0.522026	0.497725	0.508956	0.521841	0.511839												0.520872	0.52129	0.506215	0.513146	0.506803	0.518562	0.531187	0.529448	0.507991
	0.529906	0.516346	0.316289		0.511251	0.514956	0.456658	0.499953	0.527411	0.487913	0.513109	0.514485	0.492897												0.523873	0.500959	0.50164	0.531431	0.528119	0.513313	0.524078	0.500769	0.483155
	0.509646	0.523798	0.300884		0.518817	0.514127	0.507214	0.485109	0.51675	0.495144	0.520517	0.523457	0.505736												0.516992	0.526571	0.480274	0.513451	0.523053	0.519791	0.513637	0.516345	0.496624
Avg	0.517752	0.517329	0.323618		0.510461	0.510968	0.482942	0.500378	0.522063	0.493594	0.514194	0.519928	0.503491		#DIV/0!	#DIV/0!	#DIV/0!	#DIV/0!	#DIV/0!	#DIV/0!	#DIV/0!	#DIV/0!	#DIV/0!	#DIV/0!	0.520579	0.516273	0.496043	0.519342	0.519325	0.517222	0.522967	0.515521	0.495923
Max	0.529906	0.523798	0.353679		0.518817	0.514956	0.507214	0.516073	0.527411	0.497725	0.520517	0.523457	0.511839		0	0	0	0	0	0	0	0	0	0	0.523873	0.526571	0.506215	0.531431	0.528119	0.519791	0.531187	0.529448	0.507991
				avg diff (pos is good)	0.0101176	0.00530556	0.0131012	0.018964	-0.00273773	0.0236284	0.00877318	-0.00440703	-0.00756731
				max diff (pos is good)	0.00505563	0.011615	-0.000999494	0.0153574	0.000707454	0.0220664	0.0106697	0.0059911	-0.00384755

[truncated: 2 more sheets: BLAT-Ranganathan2015, BLAT-Tenaillon2013]
